# Supplementary material for: Integrating Tumor Biology and Host Factors in mCRPC: The Prognostic Value of ‘Time to Castration Resistance’, Systemic Inflammation, and Comorbidity Burden in Patients Treated with Enzalutamide
Source: Diagnostics (Basel). 2026 Mar 23;16(6):950. doi: 10.3390/diagnostics16060950 (PMC13025191; doi:10.3390/diagnostics16060950)
Supplement: Supplementary file 1 [file diagnostics-16-00950-s001.zip]

Archive with 1 entries (1 files):
- diagnostics-4159136-supplementary.pdf
